# Supplementary material for: Safety of Immune Checkpoint Inhibitors in Elderly Patients: An Observational Study
Source: Curr Oncol. 2021 Aug 25;28(5):3259–67. doi: 10.3390/curroncol28050283 (PMC8395507; doi:10.3390/curroncol28050283)
Supplement: Supplementary file 1 [file curroncol-28-00283-s001.zip]

Archive with 1 entries (1 files):
- curroncol-1301242-supplementary.pdf
